# Supplementary material for: Decreased temperature increases the expression of a disordered bacterial late embryogenesis abundant (LEA) protein that enhances natural transformation
Source: Virulence. 2021 May 3;12(1):1239–57. doi: 10.1080/21505594.2021.1918497 (PMC8096337; doi:10.1080/21505594.2021.1918497)
Supplement: Supplemental Material [file KVIR_A_1918497_SM0391.zip]

Archive with 7 entries (7 files):
- Figure_S1.jpg
- Figure_S2.jpg
- Figure_S3.1.jpg
- Figure_S3.2.jpg
- Figure_S3.3.jpg
- Figure_S4.jpg
- Final_Supplemental_material.docx
